# Supplementary material for: Vedolizumab Is Associated with Longer Drug Sustainability Compared to Infliximab in Moderate-to-Severe Ulcerative Colitis: Long-Term Real-World Cohort Data
Source: J Clin Med. 2023 Jul 4;12(13):4488. doi: 10.3390/jcm12134488 (PMC10342318; doi:10.3390/jcm12134488)
Supplement: Supplementary file 1 [file jcm-12-04488-s001.zip]

Archive with 1 entries (1 files):
- jcm-2446575-supplementary.pdf
